# Supplementary material for: Comparative genetics of invasive populations of walnut aphid, Chromaphis juglandicola, and its introduced parasitoid, Trioxys pallidus, in California
Source: Ecol Evol. 2017 Dec 7;8(1):801–11. doi: 10.1002/ece3.3667 (PMC5756880; doi:10.1002/ece3.3667)
Supplement: Supplementary file 1 [file ECE3-8-801-s001.txt]

Appendix S1: Genotype results for individuals of Trioxys pallidus and Chromaphis juglandicola, including collection information. 


Microsats for walnut aphids
Cj_MSAT1
Cj_MSAT2
Cj_MSAT3
Cj_MSAT4
Cj_MSAT5
Cj_MSAT8
Cj_MSAT9
Cj_MSAT13
Cj_MSAT14
Cj_MSAT16
Cj_MSAT18
Cj_MSAT19
Pop
A0052A,	210210	387387	374374	347350	294294	284284	276276	276276	460460	367367	320320	318318
A0052B,	210210	387390	374374	350350	294294	284284	276276	276276	460463	367367	320320	318318
A0052C,	210210	381387	377377	350350	294294	239284	276276	276276	460460	367367	320320	318318
A0052D,	210210	387390	374374	350350	294294	239284	276276	276276	460460	367367	320320	318318
A0052E,	210210	387387	374374	350350	294294	284284	276276	276276	460460	367367	320320	318318
A0052F,	210210	390390	374377	350350	294294	284284	276276	276276	460460	367367	320320	318318
A0052G,	210210	387387	374377	347350	294294	284284	276276	276276	460460	367367	320320	318318
Pop
A0039A,	210210	387390	374374	350350	294294	284284	276276	276276	460460	367367	320320	318318
A0039B,	210210	390390	374374	350353	294294	284284	276276	276276	460460	367367	320320	318318
A0041A,	210210	387390	374374	347350	294294	284284	276276	276276	460460	367367	320320	318318
A0041B,	210210	387387	374374	350350	294294	284284	276276	276276	460460	367367	320320	318318
A0044A,	210210	387387	374377	347350	294294	284284	276276	276276	460460	367367	320320	318318
A0044B,	210210	381387	374374	350350	294294	284284	276276	276276	460463	367367	320320	318318
A0045A,	210210	387390	374374	350350	294294	284284	276276	276276	460460	367367	320320	318318
A0045B,	210210	387387	374374	350350	294294	284284	276276	276276	460460	367367	320320	318318
A0046B,	210210	387390	374377	350350	294294	284284	276276	276276	460460	367367	320320	318318
Pop
A0057A,	210210	390390	374377	347350	294294	284284	276276	276276	460460	367367	320320	318318
A0057B,	210210	387390	374377	350350	294297	287287	276276	276276	460460	367367	320320	315315
A0057C,	210210	387390	374374	347350	294294	284284	276276	276276	460460	367367	320320	318318
A0057D,	210210	390390	374377	347350	294300	290290	273276	276276	457457	367367	320323	318321
A0057E,	210210	387387	374374	350350	294297	290290	276276	276276	460460	370370	320320	318321
A0057F,	210210	387387	374374	347350	294294	284284	276276	276276	457457	370370	323323	318318
A0057G,	210210	387390	374374	350350	294294	284284	276276	276276	460460	370370	320320	318318
A0057H,	210210	390390	377377	350350	294294	284284	276276	276276	454457	370370	320320	318318
A0057I,	210210	387390	374377	347350	294294	284284	276276	276276	460460	367367	320320	318318
A0057J,	210210	390390	377377	347350	294294	284284	276276	276276	457457	370370	320323	318318
A0057K,	210210	387390	374374	347350	294294	284284	276276	276276	460460	367367	320320	318318
A0057L,	210210	381390	374377	347350	294297	281281	273273	276276	460460	367367	320320	315315
Pop
A0070A,	210213	387387	374374	350350	294294	284284	276276	276276	460460	369369	320320	318318
A0070B,	210213	387387	374374	350350	297297	284284	276276	276276	460460	369369	320320	318318
A0070C,	210213	387390	374377	347350	294294	284284	276276	267276	460460	369369	320320	318318
A0070D,	210213	387390	374377	350350	294294	284284	276276	276276	460460	369369	320320	273273
A0070E,	210213	387387	374374	347350	294294	284284	276276	276276	460460	369369	320320	318318
A0073A,	210210	387390	374377	350350	294294	284284	276276	276276	460460	369369	320320	318318
A0073B,	210213	387387	374374	350350	294294	284284	276276	276276	460460	369369	320320	318318
A0073D,	210213	390390	000000	347350	294294	284284	276276	276276	460460	369369	320320	318318
A0073E,	210213	387390	374374	350350	294294	284284	276276	276276	460460	367367	320320	318318
Pop
A0122A,	210210	387387	374374	350350	294294	284284	276276	276279	460460	367367	320320	318318
A0122B,	210210	387387	374374	350350	294294	284284	276276	279270	460460	367367	320320	318318
A0122C,	210210	387387	374374	350350	294294	284284	276276	276288	460460	367367	320320	318321
A0122D,	210210	387390	374374	350350	294294	284284	276276	276276	460460	367367	320320	318318
A0122E,	210210	387387	374374	347350	294294	284284	276276	276276	460460	367367	320320	318318
A0123A,	210210	387387	374374	350350	294294	284284	276276	276276	460460	367367	320320	318318
A0123B,	210210	387387	374374	350350	291294	284284	276279	276276	460460	367367	320320	318318
A0123C,	210210	387387	374374	350350	294294	284284	276276	276276	460460	367367	320320	318318
A0123D,	210210	387387	374374	350350	294294	284284	276276	276276	460460	367367	320320	318318
A0145A,	210210	387387	374374	350350	294294	284284	276276	276276	460460	367367	320320	318318
A0145B,	210210	375387	374374	350350	294294	284284	276276	276276	460460	367367	320320	318318
A0145C,	210210	387387	374374	350350	294294	284284	276276	276279	460460	367367	320320	318318
A0145D,	210210	387387	374374	350350	294294	284284	276276	276276	460460	367367	320320	318318
A0145E,	210210	387390	374374	350350	294297	284284	276276	264276	460460	367367	320323	318318
A0164A,	210210	387387	374374	350350	294294	284284	276276	276282	460460	367367	320320	318318
A0164B,	210210	387387	374374	350356	294294	284284	276276	279279	460460	367367	320320	318318
A0164C,	210210	387387	374374	350350	294294	284284	276276	276276	460460	367367	320320	318318
A0164D,	210210	390396	374374	350350	294294	284284	276276	276276	460460	367367	320320	318318
A0164E,	210210	387387	374374	350350	291294	284284	276276	276276	460460	367367	320326	318318
A0164F,	210210	390390	374374	350350	294294	284284	276276	276276	460460	367367	320320	318318
Pop
A0189A,	210210	390390	374377	350353	294294	284284	276276	267276	460460	367367	320320	318318
A0189B,	210210	387387	374374	350350	294294	284284	276276	276276	460463	367367	320323	318318
A0189C,	210210	387387	374377	350350	294294	284284	276276	276276	460460	367367	320320	318318
A0189D,	210210	387390	377377	347350	294294	284284	276276	276276	460460	367367	320320	318318
A0189E,	210210	387387	374377	350350	294294	284284	276276	276276	460460	367367	320320	318318
A0189F,	210210	387387	374374	347350	294294	284284	276276	276276	460460	367367	320320	318318
A0189G,	210210	387390	374377	350350	294294	284284	276276	276276	460460	367367	320320	318318
A0189H,	210210	387387	374377	347350	294297	284284	279279	276276	466466	367367	320320	318318
A0189I,	210210	387387	374377	347350	294294	284284	276276	276276	460460	367367	320320	318318
A0189J,	210210	387390	377377	347350	294294	284284	276276	276276	460460	367367	320320	318318
A0189K,	210210	387387	374377	347350	294294	284284	276276	276276	460460	367367	320320	318318
A0189L,	210210	387387	374377	347350	294294	284284	276276	276276	460460	367367	320320	318318

Microsats for Trioxys pallidus
MSAT1
MSAT2
MSAT4
MSAT5
MSAT7
MSAT8
MSAT9
MSAT10
MSAT11
MSAT12
MSAT13
MSAT14
MSAT16
MSAT17
MSAT19
pop
J0061a,	369369	360360	487487	333333	331331	317317	294294	408408	336336	258258	431431	334334	323323	000000	266266
J0061b,	366372	000000	487487	333333	331331	308311	303303	408411	321327	258258	437437	331334	323323	000000	266266
J0156A,	366366	360360	487487	330330	331331	308308	303303	408408	321321	258258	431431	331331	323323	000000	266266
J0173A,	366369	360384	475487	333333	331331	311317	303303	399408	327327	258258	437437	334340	323323	340355	266266
J0173B,	372372	360384	487487	333333	331331	317317	303303	408408	327327	264264	431431	334334	323323	352355	266266
J0174B,	369369	360360	475487	333333	331331	308317	303303	405408	321336	258258	440440	331334	323323	000000	266266
J0174C,	366369	360360	487487	333333	331331	317317	303303	399408	000000	258258	437437	000000	323323	000000	266266
J0174D,	366366	360360	487487	333333	331331	311311	294294	411411	327327	258258	437437	334334	323323	340340	266266
J0178B,	369369	360360	487487	333333	331331	317317	303303	399399	000000	264264	437437	334334	323323	340340	266266
J0178C,	369369	360360	487487	333333	331331	308317	294303	399405	000000	258264	437440	331334	323323	340352	266266
pop
J0057a,	372372	360360	487487	333333	331331	311311	303303	411411	336336	258258	437437	334334	323323	340340	266266
J0057b,	369369	360384	484487	333333	331331	308311	303303	408408	333333	258258	437437	334334	317323	340355	266275
J0057C,	366366	360384	487487	333333	331331	308317	303303	399399	321327	258258	437437	326340	323323	340352	266266
J0057D,	366366	360360	487487	333333	331331	308317	303303	408408	327333	258264	440440	331334	323326	352355	266266
J0057E,	366369	360384	487490	333333	331331	308317	294294	399408	327333	258258	437437	323337	323326	340346	266266
J0057F,	366366	360360	487487	333333	331331	317317	303303	399411	321327	258258	437437	334334	323323	340352	266266
J0057G,	369369	360360	484487	333333	331331	317317	303303	408408	327333	258258	437437	334340	323323	340340	266266
J0057H,	366366	360360	487487	333333	331331	317317	303303	399399	327327	258258	437437	334334	323323	340355	266266
J0057I,	366369	360360	487487	333333	331331	308311	294294	405411	333336	258258	437437	334334	323323	340355	266275
J0057J,	366366	360360	475487	333333	322322	317317	303303	408411	333336	258258	437437	334334	323323	352358	266266
J0057K,	366366	360360	487493	333333	331331	308317	303309	399408	321333	258258	437437	334334	317323	340340	266266
J0057L,	366366	360360	487487	333333	331331	317317	309318	399408	333333	258258	437437	334334	317323	340352	266266
J0057M,	366366	360384	487487	333333	331331	308317	294294	408414	321321	258258	437437	334334	317323	340355	266266
J0057N,	369369	360360	487487	333333	331331	311317	303303	399408	330333	258258	437437	334334	323323	340352	266266
pop
J0069c,	366366	360384	487487	333333	331331	311317	294306	399399	321327	258258	431431	334334	323323	352352	266266
J0069d,	366372	360360	487487	333333	331331	317317	294303	408408	330333	258258	437437	331334	323323	352352	266266
J0069e,	366369	360360	487487	333333	331331	317317	303303	399405	327327	258258	431431	334334	323323	340352	266266
J0069f,	366372	360360	484487	333333	331331	308317	294303	399408	321321	258258	437437	334334	323323	340352	266266
J0069g,	369372	360360	487487	333333	331331	308311	303303	399408	324327	258258	437437	334334	323323	340355	266266
J0069h,	366366	360360	487487	333333	331331	317317	303303	408408	321321	258258	437437	331334	323323	340352	266266
J0069i,	366369	360360	487487	333333	331331	308308	294303	405411	321327	258264	437440	334334	323323	352352	266266
J0069j,	366369	360360	487487	333333	331331	317317	294303	399408	327333	258258	437440	334334	323323	352352	266266
J0069k,	366366	360360	484487	333333	331331	317317	303303	408408	321327	258258	437437	334334	317323	352352	266266
J0069l,	366369	360360	487487	333333	331331	308317	294294	399408	330336	258258	437440	334334	323323	340340	266266
J0069m,	369369	360360	487487	333333	331331	311311	294303	399411	327330	255258	437437	334334	326329	340352	266266
J0070a,	369369	360360	487487	333333	331331	308311	303303	408408	327330	258258	437437	334334	323323	000000	266266
J0070b,	366369	360360	487487	333333	331331	311317	303303	399399	327333	258258	437437	334334	323323	000000	266266
J0071a,	366366	360360	487487	333333	331331	311317	303303	408408	327330	258258	437440	334334	317323	000000	266266
J0072a,	369369	360360	487487	333333	331331	317317	303303	408408	336336	264264	440440	334334	323323	000000	266266
J0073a,	366369	360360	487487	333333	331331	317317	294303	405408	327327	258258	437437	334334	323323	000000	266266
J0073b,	369369	360360	487487	333333	331331	311311	303303	408408	321327	264264	437437	334334	323323	000000	275275
J0074a,	366369	360360	487493	330333	331331	308317	303303	408408	327336	258258	437437	334334	323323	000000	266275
pop
J0122a,	366366	360360	487487	330333	331331	320323	300303	402405	327327	264264	422440	334334	317323	343346	284284
J0122b,	366366	360360	487487	330333	331331	317323	300303	402405	327327	264264	422440	334334	317323	343346	284284
J0122c,	366366	360360	487487	333333	331331	320320	303303	411411	330330	258258	422422	334334	314314	343343	284284
J0122d,	324324	345360	487487	333333	331331	323323	300300	414414	330330	264264	428428	334334	326326	343343	284284
J0122e,	366366	360360	487487	333333	328328	320320	300300	405405	336336	258258	437437	334334	323323	352352	284284
J0122f,	369369	360360	487487	333333	328328	323323	306306	405405	336336	264264	440440	334334	326326	355355	287287
J0123a,	366369	360360	487487	333333	322331	314317	300306	402402	318330	264270	437437	334343	323329	346352	269284
J0120a,	366366	360360	487487	333333	328331	320323	300300	402402	318318	264264	422437	334346	323323	349352	269284
J0120b,	366369	360360	487487	333333	328337	317320	300300	405408	327327	264264	422452	334334	314323	343343	287287
J0120c,	366369	360360	487493	333333	328331	320320	300303	402405	327333	258258	428437	334342	314326	343352	269284
J0120d,	369369	360360	487487	333333	328328	323323	300300	405405	330330	258258	437437	334334	323323	358358	284284
J0120e,	366369	360360	484487	333333	322328	317323	300300	402405	327330	258264	428437	334343	314323	343352	269284
J0120f,	366366	360360	484487	333333	331331	320320	300300	405405	327336	264264	431437	334334	314323	343352	269284
J0120g,	369369	360360	487493	333333	322331	317323	300300	405408	327336	258264	440440	334334	323326	343364	278284
pop
J0004b,	369372	360360	487487	333333	331331	311311	294303	399405	327327	258258	437437	334334	317323	352352	266266
J0039a,	366366	360360	487487	333333	331331	311311	303303	405405	330330	258258	437437	334334	323323	352352	266266
J0041a,	369372	360384	487487	333333	331331	308317	303303	399408	000000	258258	437440	334334	323323	340352	266275
J0044a,	366366	360360	487487	333333	331331	308308	303303	414414	321321	258258	437437	334334	323323	340340	266266
J0044b,	366366	360360	487487	333333	331331	317317	303303	399399	321321	258258	437437	334334	323323	340340	266266
J0045a,	369369	360360	487487	333333	331331	308308	303303	399399	321336	258258	437437	331334	323323	340340	266266
J0046a,	366366	360360	487487	333333	331331	317317	294294	411411	333333	258258	437437	334334	323323	352352	266266
J0179A,	369372	360360	484487	333333	331331	317317	294303	408408	333336	258258	437440	334334	323323	340355	266266
J0179B,	366369	360360	484487	333333	331331	317317	303303	399408	321336	258258	437437	334334	317323	352355	260266
J0179C,	369369	360360	487487	333333	331331	317317	303303	408408	333336	258258	440440	334334	323323	352352	260266
J0179D,	366369	360360	487487	333333	331331	317317	303303	408408	321336	258258	437437	334337	323323	352352	266266
J0179E,	366369	000000	487487	330333	331331	317317	303303	408408	330336	258264	437437	334334	323323	340352	260266
J0179F,	369375	360360	487493	333333	331331	317317	294303	408408	321327	258258	437437	334334	323323	352355	260266
J0179G,	369369	360360	487487	333333	331331	317317	294303	408408	327327	258258	437437	334334	323323	340340	266266
J0179H,	366366	360360	487493	330330	331331	308317	303303	399408	330336	258264	437443	334334	323323	340352	266275
J0179I,	369369	360360	487487	333333	331334	317317	303303	408411	321321	258258	431437	334334	323323	340340	266266
J0179J,	366372	360360	487493	333333	331331	308317	303303	399408	327330	258264	437437	334334	323323	352355	266266
J0179K,	378378	360360	487487	333333	331331	308317	294294	399408	321333	258258	437440	334334	323323	340352	266266
J0179L,	366369	360360	487493	333333	331331	308317	303303	399399	327330	258264	437440	334334	323323	340352	266275
pop
J0188A,	366366	360360	487487	333333	331331	317317	303306	399411	324324	258258	437437	334337	323323	352352	266266
J0188B,	366366	360360	487487	333333	331331	311317	294303	399399	327333	258258	437437	334334	323323	340352	266275
J0188C,	369369	360360	487487	333333	331331	317317	303303	408408	330336	258258	440440	331331	323323	352352	266266
J0188D,	366366	360360	487487	333333	331331	311317	303306	399408	327336	258258	437437	334337	323323	340352	266266
J0188E,	366366	360360	487487	333333	331331	308317	294303	399411	321327	258258	437437	334334	323323	340352	266266
J0188F,	366366	360360	487487	333333	331334	308317	294303	408408	327336	258264	437440	331334	323323	352352	266266
J0188G,	366369	360363	484484	333333	331331	317317	294303	405405	321330	258258	437440	334334	323323	352352	266275
J0188H,	366369	360384	487493	333333	331331	311317	294303	399411	327327	258258	437437	334334	323323	340352	266266
J0188I,	369369	360384	475487	333333	331331	317317	294303	408411	327327	258258	440440	334334	323323	352355	266266
J0188J,	369372	360360	487487	333333	000000	311311	294306	408411	330336	258258	437437	334337	323326	340352	266266
